# Supplementary material for: Morphological and Phylogenetic Analyses Reveal Three New Species of Entomopathogenic Fungi Belonging to Clavicipitaceae (Hypocreales, Ascomycota)
Source: J Fungi (Basel). 2024 Jun 14;10(6):423. doi: 10.3390/jof10060423 (PMC11204714; doi:10.3390/jof10060423)
Supplement: Supplementary file 1 [file jof-10-00423-s001.zip]

Archive with 1 entries (1 files):
- jof-2864033-supplementary.pdf
